# Supplementary material for: Transcriptome Analysis of Streptococcus mutans Quorum Sensing-Mediated Persisters Reveals an Enrichment in Genes Related to Stress Defense Mechanisms
Source: Genes (Basel). 2023 Sep 28;14(10):1887. doi: 10.3390/genes14101887 (PMC10606796; doi:10.3390/genes14101887)
Supplement: Supplementary file 1 [file genes-14-01887-s001.zip]

Archive with 1 entries (1 files):
- genes-2617115-supplementary.pdf
